# Supplementary material for: TGFB2 Gene Methylation in Tumors with Low CD8+ T-Cell Infiltration Drives Positive Prognostic Overall Survival Responses in Pancreatic Ductal Adenocarcinoma
Source: Int J Mol Sci. 2025 Jun 10;26(12):5567. doi: 10.3390/ijms26125567 (PMC12193574; doi:10.3390/ijms26125567)
Supplement: Supplementary file 1 [file ijms-26-05567-s001.zip]

Archive with 1 entries (1 files):
- ijms-3647117-supplementary.pdf
